# Supplementary material for: Intravital imaging of interactions between iNKT and kupffer cells to clear free lipids during steatohepatitis
Source: Theranostics. 2021 Jan 1;11(5):2149–69. doi: 10.7150/thno.51369 (PMC7797696; doi:10.7150/thno.51369)
Supplement: Supplementary file 2 — Supplementary video/movie S1-S11. [file thnov11p2149s2.zip]

Archive with 11 entries (11 files):
- video 1.mov
- video 10.mov
- video 11.mov
- video 2.mov
- video 3.mov
- video 4.mov
- video 5.mov
- video 6.mov
- video 7.mov
- video 8.mov
- video 9.mov
